# Supplementary material for: Multilocus variable-number tandem-repeat analysis of clinical isolates of Aspergillus flavus from Iran reveals the first cases of Aspergillus minisclerotigenes associated with human infection
Source: BMC Infect Dis. 2014 Jul 1;14:358. doi: 10.1186/1471-2334-14-358 (PMC4099206; doi:10.1186/1471-2334-14-358)
Supplement: Additional file 5: Table S1 — MIC data for Aspergillus minisclerotigenes and selected A. flavus isolates. [file 1471-2334-14-358-S5.xlsx]

## Sheet: Sheet1
Supplementary Table S1: MIC data for Aspergillus minisclerotigenes and selected A. flavus isolates
Species	Strain	AMB			ITZ						VRZ						CAS
		MIC100 (µg/mL)			MIC100 (µg/mL)			MI800 (µg/mL)			MIC100 (µg/mL)			MI800 (µg/mL)			MI800 (µg/mL)			MEC (µg/mL)
		Mode	Geomean	Range	Mode	Geomean	Range	Mode	Geomean)	Range	Mode	Geomean	Range	Mode	Geomean	Range	Mode	Geomean	Range	Mode	Range
A. minisclerotigenes / "Group II-like"	FRR 5309	0.5	0.5	0.5	0.06	0.06	0.03-0.125	0.125	0.125	0.06-0.25	0.25	0.25	0.25	0.5	0.5	0.5	16	16	16	0.015	0.015
	66041	0.25	0.25	0.25	0.06	0.05	0.03-0.06	0.125	0.1	0.06-0.125	0.25	0.25	0.25	0.5	0.5	0.5	16	16	16	<0.015	<0.015
	66161	0.25	0.31	0.5-0.25	0.06	0.08	0.015-0.25	0.125	0.1	0.03-0.25	0.25	0.25	0.125-0.5	0.5	0.5	0.25-1	16	16	16	0.015	0.015
	65728	0.25	0.2	0.125-0.25	0.06	0.05	0.03-0.06	0.125	0.125	0.125	0.125	0.16	0.125-0.25	0.25	0.35	0.25-0.5	16	--	16->16	0.015	<0.015-0.015
	LA2-5	0.5	0.5	0.5	0.03	0.04	0.03-0.06	0.06	0.08	0.06-0.125	0.25	0.2	0.125-0.25	0.5	0.4	0.25-0.5	>16	--	16->16	0.015	<0.015-0.015
	MS22-41	0.25	0.25	0.125-0.5	0.06	0.05	0.03-0.06	0.125	0.1	0.06-0.125	0.125	0.15	0.125-0.25	0.25	0.25	0.25	>16	--	16->16	0.03	0.015-0.03
A. flavus (Iran)	65895	0.5	0.4	0.25-0.5	0.125	0.1	0.06-0.125	0.25	0.2	0.125-0.25	0.25	0.25	0.25	0.5	0.5	0.5	16	16	16	0.015	0.015-0.03
	65838	0.25	0.25	0.25	0.06	0.06	0.03-0.125	0.125	0.125	0.06-0.25	0.25	0.21	0.125-0.25	0.5	0.5	0.5	16	--	8->16	<0.015	<0.015
	489	0.25	0.25	0.25	0.06	0.08	0.06-0.125	0.125	0.16	0.125-0.25	0.125	0.16	0.125-0.25	0.25	0.31	0.25-0.5	16	--	8->16	<0.015	<0.015
	66666	0.25	0.4	0.25-1	0.06	0.06	0.03-0.125	0.125	0.125	0.06-0.25	0.125	0.21	0.125-0.5	0.5	0.63	0.5-1	16	12.7	8-16	0.015	0.015
	65717(1)	0.25	0.2	0.125-0.25	0.125	0.125	0.125	0.25	0.25	0.25	0.25	0.29	0.25-0.5	1	0.79	0.5-1	8	9.51	4-16	0.015	0.015
	ES2	0.5	0.5	0.25-1	0.06	0.06	0.03-0.125	0.125	0.125	0.06-0.25	0.125	0.16	0.125-0.25	0.5	0.5	0.5	16	12.7	8-16	<0.015	<0.015
A. flavus (Australia)	C3	0.25	0.25	0.25	0.06	0.06	0.06	0.125	0.125	0.125	0.25	0.25	0.25	0.5	0.5	0.5	8	8	8	<0.015	<0.015
	E3	0.25	0.25	0.25	0.06	0.06	0.06	0.125	0.125	0.125	0.25	0.25	0.25	0.5	0.5	0.5	16	16	16	0.015/0.03	0.015-0.03
A. flavus (Clinical type strain)	NCPF 2008	0.125	0.2	0.125-0.5	0.125	0.06	0.03-0.125	0.25	0.12	0.06-0.25	0.25	0.25	0.25	0.5	0.5	0.5	16	12.7	8-16	<0.015	<0.015
A. tamarii	PTCC 5006	0.125	0.12	0.06-0.25	0.03	0.02	0.015-0.03	0.06	0.05	0.03-0.06	0.125	0.16	0.125-0.25	0.25	0.32	0.25-0.25	16	16	16	0.015/0.03	0.015-0.03
A. flavus (QC strain)	ATCC 204304	0.25	0.25	0.25	0.06	0.08	0.06-0.125	0.25	0.2	0.125-0.25	0.25	0.19	0.125-0.25	0.5	0.4	0.25-0.5	16	--	16->16	<0.015	<0.015
A. fumigatus (QC strain)	ATCC 204305	0.25	0.25	0.125-0.5	0.125	0.15	0.125-0.25	0.25	0.3	0.25-0.5	0.125	0.125	0.125	0.25	0.25	0.25	4	4.49	2-8	<0.015	<0.015
C. krusei (QC strain)	ATCC 6258	0.5	0.5	0.5	0.25	0.19	0.125-0.25	0.5	0.4	0.25-0.5	0.25	0.25	0.25	0.5	0.5	0.5	0.06	0.05	0.03-0.06	--	--
